# Supplementary material for: Association between medication adherence and illness perceptions in atrial fibrillation patients treated with direct oral anticoagulants: An observational cross-sectional pilot study
Source: PLoS One. 2018 Sep 28;13(9):e0204814. doi: 10.1371/journal.pone.0204814 (PMC6161891; doi:10.1371/journal.pone.0204814)
Supplement: S1 Table — (XLSX) [file pone.0204814.s001.xlsx]

## Sheet: S1 Table
S1 Table. The results of MMAS-8
Patient ID	Item 1	Item 2	Item 3	Item 4	Item 5	Item 6	Item 7	Item 8	total	Adherence
1	0	0	1	0	1	1	0	0.25	3.25	Poor
2	1	1	1	1	1	1	1	0	7	Good
3	1	1	1	1	1	1	1	1	8	Good
4	0	1	0	1	1	0	0	0.75	3.75	Poor
5	0	0	1	1	1	1	1	0.25	5.25	Poor
6	0	1	1	1	1	1	1	1	7	Good
7	1	1	1	1	1	1	1	1	8	Good
8	1	1	1	1	1	1	1	0	7	Good
9	1	1	1	1	1	1	1	0	7	Good
10	0	0	1	1	1	0	1	0	4	Poor
11	0	0	0	0	1	1	0	0.5	2.5	Poor
12	0	0	1	0	1	1	1	1	5	Poor
13	1	1	1	1	1	1	1	1	8	Good
14	1	0	1	1	1	1	1	1	7	Good
15	0	0	0	0	1	1	0	0.75	2.75	Poor
16	0	0	1	1	1	1	0	1	5	Poor
17	1	1	1	1	1	1	1	0.75	7.75	Good
18	0	0	1	1	1	1	0	0.5	4.5	Poor
19	1	1	1	0	1	1	1	1	7	Good
20	1	1	1	0	1	1	1	1	7	Good
21	1	1	1	1	1	1	1	0.25	7.25	Good
22	1	1	1	1	1	1	1	1	8	Good
23	1	1	1	1	1	1	1	1	8	Good
24	0	0	1	1	1	1	1	0.75	5.75	Poor
25	1	1	1	1	1	1	1	1	8	Good
26	1	1	1	1	1	1	1	1	8	Good
27	1	1	1	1	1	1	1	1	8	Good
28	1	1	1	1	1	1	1	1	8	Good
29	1	1	1	1	1	1	1	1	8	Good
30	1	1	1	1	1	1	1	0	7	Good
31	1	1	1	1	1	1	1	1	8	Good
32	1	1	1	1	1	1	1	1	8	Good
33	0	1	1	0	1	1	1	0	5	Poor
34	1	1	1	1	1	1	1	0	7	Good
35	1	1	1	1	1	1	1	1	8	Good
36	0	0	0	1	1	1	0	0.25	3.25	Poor
37	1	1	1	1	1	1	0	0.5	6.5	Good
38	1	1	1	0	1	1	1	1	7	Good
39	0	0	1	0	1	1	0	0	3	Poor
40	1	1	1	0	1	1	1	1	7	Good
41	1	1	1	0	1	1	1	0	6	Good
42	1	1	1	1	1	1	0	0	6	Good
43	1	1	1	1	1	1	1	1	8	Good
44	1	1	1	1	1	1	1	1	8	Good
45	1	1	1	1	1	1	1	0.5	7.5	Good
46	0	1	1	1	1	1	0	0.5	5.5	Poor
47	1	1	1	1	1	1	1	1	8	Good
48	0	1	1	1	1	1	1	1	7	Good
49	1	1	1	1	1	1	1	1	8	Good
50	1	1	1	0	1	1	0	0.25	5.25	Poor
51	1	1	1	1	1	1	1	0.5	7.5	Good
52	0	1	1	1	1	1	1	1	7	Good
53	1	1	1	1	1	1	1	0.75	7.75	Good
54	1	1	1	1	1	1	1	1	8	Good
55	1	1	1	1	1	1	1	1	8	Good
56	1	1	1	1	1	1	1	1	8	Good
57	0	0	1	1	1	1	1	1	6	Good
58	0	0	1	1	1	1	1	1	6	Good
59	1	1	1	1	1	1	1	1	8	Good
60	1	1	1	1	1	1	1	1	8	Good
61	1	1	1	1	1	1	1	1	8	Good
62	1	1	1	1	1	1	1	1	8	Good
63	0	0	0	0	1	0	1	0.5	2.5	Poor
64	1	1	1	1	1	1	1	1	8	Good
65	1	1	1	1	1	1	1	1	8	Good
66	1	1	1	1	1	1	1	0.75	7.75	Good
67	1	1	1	0	1	1	0	0.5	5.5	Poor
68	1	1	1	1	1	1	0	1	7	Good
69	1	1	1	1	1	1	1	1	8	Good
70	0	0	1	1	1	1	1	1	6	Good
71	1	1	1	1	1	1	1	1	8	Good
72	1	1	1	1	1	1	1	1	8	Good
73	0	0	1	1	1	0	1	1	5	Good
74	0	1	1	0	1	1	0	0.5	4.5	Poor
75	1	1	1	1	1	1	0	0.25	6.25	Good
76	0	0	1	0	1	1	1	1	5	Poor
77	1	0	1	1	1	1	1	0.5	6.5	Good
78	1	1	1	1	1	1	1	1	8	Good
79	1	1	1	1	1	1	1	1	8	Good
80	1	1	1	1	1	1	1	0.75	7.75	Good
81	1	1	1	1	1	1	1	0.5	7.5	Good
82	1	1	1	1	1	1	1	0.5	7.5	Good
83	1	1	1	0	1	1	0	1	6	Good
84	1	1	1	1	1	1	1	1	8	Good
85	0	0	0	1	1	1	0	1	4	Poor
86	1	1	1	1	1	1	1	1	8	Good
87	1	1	1	1	1	1	1	1	8	Good
88	1	1	0	1	1	1	1	1	7	Good
89	1	1	1	1	1	1	0	1	7	Good
90	1	1	1	1	1	1	1	1	8	Good
91	1	1	1	1	1	1	1	1	8	Good
92	1	1	1	1	1	1	1	1	8	Good
93	0	0	1	1	1	1	1	0.5	5.5	Poor
94	1	1	1	1	1	1	1	1	8	Good
95	1	1	1	1	1	1	1	1	8	Good
96	1	1	1	1	1	1	1	0.75	7.75	Good
97	1	1	1	1	1	1	1	1	8	Good
98	1	1	1	1	1	1	1	1	8	Good
99	1	1	1	1	1	1	1	1	8	Good
