# Supplementary material for: Association between medication adherence and illness perceptions in atrial fibrillation patients treated with direct oral anticoagulants: An observational cross-sectional pilot study
Source: PLoS One. 2018 Sep 28;13(9):e0204814. doi: 10.1371/journal.pone.0204814 (PMC6161891; doi:10.1371/journal.pone.0204814)
Supplement: S2 Table — (XLSX) [file pone.0204814.s002.xlsx]

## Sheet: S2 Table
S2 Table. The results of BIPQ
Patient ID	Item 1	Item 2	Item 3	Revesed score of item 3	Item 4	Revesed score of item 4	Item 5	Item 6	Item 7	Revesed score of item 7	Item 8	BIPQ overall score
1	8	8	2	8	5	5	2	5	6	4	5	45
2	5	5	5	5	5	5	8	5	1	9	10	52
3	1	6	3	7	5	5	0	1	5	5	0	25
4	2	5	5	5	8	2	2	7	6	4	8	35
5	3	9	5	5	9	1	3	8	7	3	3	35
6	7	5	5	5	10	0	0	10	10	0	0	27
7	0	10	10	0	10	0	2	0	9	1	1	14
8	8	9	6	4	8	2	8	9	5	5	5	50
9	10	10	0	10	10	0	7	7	5	5	3	52
10	2	5	5	5	6	4	1	5	8	2	2	26
11	3	10	5	5	5	5	3	8	7	3	8	45
12	4	6	4	6	7	3	4	5	4	6	3	37
13	1	8	8	2	10	0	2	8	8	2	8	31
14	7	10	3	7	9	1	9	7	9	1	8	50
15	8	10	4	6	7	3	8	9	5	5	5	54
16	1	10	10	0	5	5	5	10	9	1	9	41
17	2	10	9	1	8	2	4	7	6	4	2	32
18	3	5	5	5	7	3	3	5	6	4	2	30
19	1	10	8	2	10	0	1	10	10	0	0	24
20	7	10	5	5	8	2	5	10	6	4	8	51
21	3	6	6	4	4	6	3	3	3	7	4	36
22	0	5	8	2	8	2	0	8	10	0	0	17
23	8	10	2	8	6	4	5	10	5	5	4	54
24	0	5	8	2	10	0	0	2	10	0	0	9
25	0	2	10	0	5	5	0	4	8	2	3	16
26	2	10	9	1	10	0	0	10	10	0	7	30
27	10	10	5	5	8	2	3	10	5	5	8	53
28	6	5	8	2	10	0	1	8	9	1	1	24
29	8	5	7	3	9	1	3	8	8	2	2	32
30	7	9	5	5	9	1	3	9	7	3	7	44
31	5	8	7	3	8	2	1	5	7	3	2	29
32	0	10	10	0	10	0	0	5	5	5	0	20
33	2	8	8	2	8	2	0	5	8	2	3	24
34	0	10	10	0	10	0	0	5	10	0	0	15
35	2	8	8	2	10	0	1	2	8	2	1	18
36	6	10	5	5	10	0	3	8	8	2	5	39
37	10	10	4	6	10	0	5	10	8	2	5	48
38	0	8	8	2	8	2	1	1	5	5	1	20
39	5	7	7	3	6	4	1	7	5	5	2	34
40	2	6	8	2	9	1	6	6	8	2	7	32
41	3	10	10	0	8	2	5	10	5	5	5	40
42	8	10	10	0	10	0	8	9	10	0	2	37
43	1	10	8	2	10	0	1	1	7	3	4	22
44	8	10	7	3	7	3	3	2	7	3	0	32
45	0	1	9	1	1	9	1	1	5	5	0	18
46	8	8	2	8	8	2	5	9	7	3	7	50
47	3	10	7	3	10	0	1	8	8	2	1	28
48	3	5	8	2	10	0	1	8	10	0	0	19
49	3	8	5	5	8	2	1	3	7	3	3	28
50	4	10	7	3	8	2	1	7	7	3	2	32
51	1	10	9	1	10	0	3	3	10	0	3	21
52	0	7	9	1	10	0	3	10	10	0	0	21
53	9	10	8	2	10	0	8	5	6	4	8	46
54	7	5	4	6	6	4	3	7	4	6	2	40
55	3	10	5	5	9	1	2	2	10	0	2	25
56	7	10	9	1	10	0	10	10	10	0	1	39
57	0	10	9	1	10	0	0	1	10	0	1	13
58	0	0	3	7	8	2	0	6	8	2	0	17
59	8	10	5	5	5	5	10	10	10	0	8	56
60	1	0	10	0	5	5	5	8	10	0	0	19
61	5	10	5	5	5	5	8	10	10	0	5	48
62	10	8	10	0	10	0	7	10	3	7	0	42
63	8	8	7	3	8	2	7	7	7	3	6	44
64	8	9	5	5	4	6	4	4	5	5	8	49
65	3	10	8	2	10	0	1	7	8	2	2	27
66	5	10	8	2	10	0	3	7	5	5	1	33
67	6	10	8	2	7	3	1	6	5	5	0	33
68	0	10	8	2	9	1	4	4	8	2	0	23
69	7	10	5	5	10	0	3	5	5	5	7	42
70	2	9	5	5	8	2	2	5	8	2	2	29
71	3	9	5	5	9	1	3	5	5	5	4	35
72	0	10	10	0	10	0	0	0	10	0	0	10
73	1	2	1	9	6	4	1	3	3	7	1	28
74	10	8	3	7	5	5	7	9	5	5	3	54
75	5	10	5	5	5	5	1	5	7	3	5	39
76	5	5	5	5	3	7	3	5	4	6	5	41
77	7	10	5	5	10	0	2	8	8	2	5	39
78	8	10	7	3	10	0	7	9	10	0	6	43
79	0	1	5	5	5	5	0	0	1	9	0	20
80	0	10	5	5	5	5	0	10	6	4	0	34
81	0	10	8	2	4	6	0	0	5	5	0	23
82	5	8	5	5	5	5	2	5	5	5	2	37
83	0	5	9	1	7	3	1	1	7	3	1	15
84	8	8	5	5	10	0	6	8	8	2	5	42
85	3	8	6	4	9	1	2	9	8	2	6	35
86	0	10	10	0	10	0	0	0	10	0	0	10
87	4	10	8	2	10	0	1	7	10	0	0	24
88	1	5	7	3	10	0	2	2	10	0	0	13
89	1	10	10	0	10	0	3	1	10	0	1	16
90	8	7	4	6	8	2	5	8	5	5	5	46
91	3	8	4	6	8	2	5	8	10	0	6	38
92	5	5	8	2	9	1	3	3	8	2	2	23
93	5	10	5	5	8	2	0	8	9	1	0	31
94	2	10	10	0	10	0	1	1	10	0	0	14
95	5	9	8	2	7	3	7	7	6	4	6	43
96	3	10	5	5	10	0	5	7	5	5	0	35
97	7	10	8	2	10	0	5	8	8	2	3	37
98	1	4	8	2	10	0	1	8	10	0	3	19
99	1	10	8	2	9	1	3	7	8	2	2	28
