# Supplementary material for: Association between medication adherence and illness perceptions in atrial fibrillation patients treated with direct oral anticoagulants: An observational cross-sectional pilot study
Source: PLoS One. 2018 Sep 28;13(9):e0204814. doi: 10.1371/journal.pone.0204814 (PMC6161891; doi:10.1371/journal.pone.0204814)
Supplement: S3 Table — (XLSX) [file pone.0204814.s003.xlsx]

## Sheet: S3 Table
S3 Table. The mean, standard deviation, and Cronbach’s alpha coefficients of MMAS-8
Patient ID	Mean	SD	Cronbach’s alpha coefficient without the item
Item 1	0.737	0.442	0.601
Item 2	0.788	0.411	0.629
Item 3	0.929	0.258	0.672
Item 4	0.828	0.379	0.689
Item 5	1	0	0.72
Item 6	0.96	0.198	0.698
Item 7	0.808	0.396	0.665
Item 8	0.768	0.347	0.7
