# Supplementary material for: Association between medication adherence and illness perceptions in atrial fibrillation patients treated with direct oral anticoagulants: An observational cross-sectional pilot study
Source: PLoS One. 2018 Sep 28;13(9):e0204814. doi: 10.1371/journal.pone.0204814 (PMC6161891; doi:10.1371/journal.pone.0204814)
Supplement: S4 Table — (XLSX) [file pone.0204814.s004.xlsx]

## Sheet: S4 Table
S4 Table. The mean, standard deviation, and Cronbach’s alpha coefficients of BIPQ
Patient ID	Mean	SD	Cronbach’s alpha coefficient without the item
Item 1	3.95	3.16	0.598
Item 2	8.01	2.61	0.737
Revesed score of item 3	3.43	2.36	0.671
Revesed score of item 4	1.96	2.11	0.732
Item 5	3.03	2.66	0.631
Item 6	6.05	3.08	0.674
Revesed score of item 7	2.78	2.26	0.707
Item 8	3.06	2.82	0.636
